# Supplementary material for: Characteristics of a Novel ATP2B3 K416_F418delinsN Mutation in a Classical Aldosterone-Producing Adenoma
Source: Cancers (Basel). 2021 Sep 21;13(18):4729. doi: 10.3390/cancers13184729 (PMC8472399; doi:10.3390/cancers13184729)
Supplement: Supplementary file 1 [file cancers-13-04729-s001.zip]

Archive with 1 entries (1 files):
- cancers-1371352-supplementary.pdf
